# Supplementary material for: Peripheral blood mononuclear cell transcriptomes reveal an over-representation of down-regulated genes associated with immunity in HIV-exposed uninfected infants
Source: Sci Rep. 2019 Dec 2;9:18124. doi: 10.1038/s41598-019-54083-4 (PMC6889308; doi:10.1038/s41598-019-54083-4)
Supplement: Supplementary file 2 — Supplementary table S3 [file 41598_2019_54083_MOESM2_ESM.xlsx]

## Sheet: GO_KEGG enrichment of DEGs
Expression of DEGs	pathway	pathway ID	pathway description	observed gene count	FDR	matching proteins from input IDs	matching proteins in the network labels
down	Biological Process	GO.1901700	response to oxygen-containing compound	17	4.72e-05	ENSP00000221515,ENSP00000239938,ENSP00000242480,ENSP00000260356,ENSP00000262865,ENSP00000264834,ENSP00000295228,ENSP00000296503,ENSP00000296861,ENSP00000306245,ENSP00000348170,ENSP00000356954,ENSP00000366413,ENSP00000385675,ENSP00000409378,ENSP00000477908,ENSP00000478561	BPI,CCL3,CHRM4,CTGF,CYP1B1,EGR1,EGR2,FOS,HMGB2,HP,IL6,INHBB,KLF1,POU4F1,RETN,THBS1,TNFRSF21
down	Biological Process	GO.0001817	regulation of cytokine production	11	0.00025	ENSP00000231751,ENSP00000239938,ENSP00000260356,ENSP00000262865,ENSP00000295228,ENSP00000296435,ENSP00000296503,ENSP00000296861,ENSP00000385675,ENSP00000477908,ENSP00000478561	BPI,CAMP,CCL3,CYP1B1,EGR1,HMGB2,IL6,INHBB,LTF,THBS1,TNFRSF21
down	Biological Process	GO.0010942	positive regulation of cell death	11	0.00034	ENSP00000239938,ENSP00000257572,ENSP00000260356,ENSP00000295228,ENSP00000306245,ENSP00000348170,ENSP00000356954,ENSP00000366413,ENSP00000385675,ENSP00000477908,ENSP00000478561	CCL3,CTGF,CYP1B1,EGR1,FOS,HP,HRK,IL6,INHBB,POU4F1,THBS1
down	Biological Process	GO.0051239	regulation of multicellular organismal process	21	0.00039	ENSP00000221515,ENSP00000231751,ENSP00000239938,ENSP00000242480,ENSP00000260356,ENSP00000262865,ENSP00000265138,ENSP00000295228,ENSP00000296435,ENSP00000296503,ENSP00000296861,ENSP00000306245,ENSP00000307046,ENSP00000356954,ENSP00000366413,ENSP00000370256,ENSP00000376553,ENSP00000377783,ENSP00000385675,ENSP00000477908,ENSP00000478561	ARRDC3,BPI,CAMP,CCL3,CTGF,CYP1B1,EGR1,EGR2,FOS,FOXC1,HMGB2,IL6,INHBB,LTF,POU4F1,PROS1,RETN,SDC2,THBS1,TMEM119,TNFRSF21
down	Biological Process	GO.0006952	defense response	14	0.00041	ENSP00000231751,ENSP00000239938,ENSP00000260356,ENSP00000262865,ENSP00000267328,ENSP00000295228,ENSP00000296435,ENSP00000296503,ENSP00000296861,ENSP00000306245,ENSP00000348170,ENSP00000362108,ENSP00000385675,ENSP00000477908	BPI,CAMP,CCL3,EGR1,FOS,HMGB2,HP,IL6,INHBB,LCN2,LTF,RAB20,THBS1,TNFRSF21
down	Biological Process	GO.0009605	response to external stimulus	17	0.00041	ENSP00000221515,ENSP00000231751,ENSP00000234111,ENSP00000242480,ENSP00000260356,ENSP00000262865,ENSP00000295228,ENSP00000296435,ENSP00000296503,ENSP00000296861,ENSP00000306245,ENSP00000316628,ENSP00000348170,ENSP00000354778,ENSP00000362108,ENSP00000385675,ENSP00000477908	BPI,CAMP,CCL3,CNTNAP2,EGR2,FOS,HMGB2,HP,IL6,INHBB,LCN2,LTF,ODC1,RETN,RNF152,THBS1,TNFRSF21
down	Biological Process	GO.0070887	cellular response to chemical stimulus	20	0.00052	ENSP00000239938,ENSP00000242480,ENSP00000260356,ENSP00000262865,ENSP00000264834,ENSP00000267328,ENSP00000295228,ENSP00000296503,ENSP00000296861,ENSP00000306245,ENSP00000307706,ENSP00000348170,ENSP00000356954,ENSP00000362108,ENSP00000366413,ENSP00000370256,ENSP00000385675,ENSP00000409378,ENSP00000477908,ENSP00000478561	BPI,CCL3,CHRM4,CTGF,CYP1B1,EGR1,EGR2,FOS,FOXC1,HMGB2,HP,IL6,INHBB,KLF1,LCN2,MT1E,POU4F1,RAB20,THBS1,TNFRSF21
down	Biological Process	GO.0071310	cellular response to organic substance	18	0.00062	ENSP00000239938,ENSP00000242480,ENSP00000260356,ENSP00000262865,ENSP00000264834,ENSP00000267328,ENSP00000295228,ENSP00000296503,ENSP00000296861,ENSP00000306245,ENSP00000356954,ENSP00000362108,ENSP00000366413,ENSP00000370256,ENSP00000385675,ENSP00000409378,ENSP00000477908,ENSP00000478561	BPI,CCL3,CHRM4,CTGF,CYP1B1,EGR1,EGR2,FOS,FOXC1,HMGB2,IL6,INHBB,KLF1,LCN2,POU4F1,RAB20,THBS1,TNFRSF21
down	Biological Process	GO.0051240	positive regulation of multicellular organismal process	15	0.00062	ENSP00000221515,ENSP00000231751,ENSP00000239938,ENSP00000260356,ENSP00000295228,ENSP00000296435,ENSP00000296503,ENSP00000306245,ENSP00000356954,ENSP00000366413,ENSP00000370256,ENSP00000376553,ENSP00000385675,ENSP00000477908,ENSP00000478561	CAMP,CCL3,CTGF,CYP1B1,EGR1,FOS,FOXC1,HMGB2,IL6,INHBB,LTF,POU4F1,RETN,THBS1,TMEM119
down	Biological Process	GO.0032940	secretion by cell	12	0.00062	ENSP00000221515,ENSP00000231751,ENSP00000236826,ENSP00000260356,ENSP00000262865,ENSP00000296435,ENSP00000348170,ENSP00000356954,ENSP00000362108,ENSP00000377783,ENSP00000385675,ENSP00000477908	BPI,CAMP,CCL3,CTGF,HP,IL6,LCN2,LTF,MMP8,PROS1,RETN,THBS1
down	Biological Process	GO.0050829	defense response to Gram-negative bacterium	5	0.00082	ENSP00000231751,ENSP00000262865,ENSP00000296435,ENSP00000296503,ENSP00000385675	BPI,CAMP,HMGB2,IL6,LTF
down	Biological Process	GO.0002444	myeloid leukocyte mediated immunity	9	0.00082	ENSP00000221515,ENSP00000231751,ENSP00000236826,ENSP00000262865,ENSP00000296435,ENSP00000348170,ENSP00000362108,ENSP00000385675,ENSP00000477908	BPI,CAMP,CCL3,HP,IL6,LCN2,LTF,MMP8,RETN
down	Biological Process	GO.0045055	regulated exocytosis	10	0.00082	ENSP00000221515,ENSP00000231751,ENSP00000236826,ENSP00000260356,ENSP00000262865,ENSP00000296435,ENSP00000348170,ENSP00000362108,ENSP00000377783,ENSP00000477908	BPI,CAMP,CCL3,HP,LCN2,LTF,MMP8,PROS1,RETN,THBS1
down	Biological Process	GO.0010941	regulation of cell death	15	0.00082	ENSP00000231751,ENSP00000239938,ENSP00000257572,ENSP00000260356,ENSP00000295228,ENSP00000296503,ENSP00000296861,ENSP00000306245,ENSP00000348170,ENSP00000356954,ENSP00000366413,ENSP00000370256,ENSP00000385675,ENSP00000477908,ENSP00000478561	CCL3,CTGF,CYP1B1,EGR1,FOS,FOXC1,HMGB2,HP,HRK,IL6,INHBB,LTF,POU4F1,THBS1,TNFRSF21
down	Biological Process	GO.0009617	response to bacterium	9	0.00082	ENSP00000231751,ENSP00000262865,ENSP00000296435,ENSP00000296503,ENSP00000296861,ENSP00000306245,ENSP00000348170,ENSP00000385675,ENSP00000477908	BPI,CAMP,CCL3,FOS,HMGB2,HP,IL6,LTF,TNFRSF21
down	Biological Process	GO.0009725	response to hormone	11	0.00082	ENSP00000221515,ENSP00000239938,ENSP00000242480,ENSP00000260356,ENSP00000295228,ENSP00000296503,ENSP00000306245,ENSP00000356954,ENSP00000366413,ENSP00000385675,ENSP00000409378	CHRM4,CTGF,EGR1,EGR2,FOS,HMGB2,IL6,INHBB,POU4F1,RETN,THBS1
down	Biological Process	GO.0051707	response to other organism	11	0.00082	ENSP00000231751,ENSP00000234111,ENSP00000262865,ENSP00000296435,ENSP00000296503,ENSP00000296861,ENSP00000306245,ENSP00000348170,ENSP00000362108,ENSP00000385675,ENSP00000477908	BPI,CAMP,CCL3,FOS,HMGB2,HP,IL6,LCN2,LTF,ODC1,TNFRSF21
down	Biological Process	GO.1901701	cellular response to oxygen-containing compound	11	0.00087	ENSP00000239938,ENSP00000262865,ENSP00000264834,ENSP00000295228,ENSP00000296503,ENSP00000306245,ENSP00000366413,ENSP00000385675,ENSP00000409378,ENSP00000477908,ENSP00000478561	BPI,CCL3,CHRM4,CYP1B1,EGR1,FOS,HMGB2,IL6,INHBB,KLF1,POU4F1
down	Biological Process	GO.0051704	multi-organism process	17	0.0011	ENSP00000231751,ENSP00000234111,ENSP00000262865,ENSP00000264834,ENSP00000295228,ENSP00000296435,ENSP00000296503,ENSP00000296861,ENSP00000306245,ENSP00000348170,ENSP00000354778,ENSP00000362108,ENSP00000366413,ENSP00000370256,ENSP00000376553,ENSP00000385675,ENSP00000477908	BPI,CAMP,CCL3,CNTNAP2,FOS,FOXC1,HMGB2,HP,IL6,INHBB,KLF1,LCN2,LTF,ODC1,POU4F1,TMEM119,TNFRSF21
down	Biological Process	GO.0006955	immune response	14	0.0013	ENSP00000221515,ENSP00000231751,ENSP00000236826,ENSP00000239938,ENSP00000260356,ENSP00000262865,ENSP00000267328,ENSP00000296435,ENSP00000296503,ENSP00000296861,ENSP00000348170,ENSP00000362108,ENSP00000385675,ENSP00000477908	BPI,CAMP,CCL3,EGR1,HMGB2,HP,IL6,LCN2,LTF,MMP8,RAB20,RETN,THBS1,TNFRSF21
down	Biological Process	GO.0002366	leukocyte activation involved in immune response	9	0.0013	ENSP00000221515,ENSP00000231751,ENSP00000236826,ENSP00000262865,ENSP00000296435,ENSP00000348170,ENSP00000362108,ENSP00000385675,ENSP00000477908	BPI,CAMP,CCL3,HP,IL6,LCN2,LTF,MMP8,RETN
down	Biological Process	GO.0009719	response to endogenous stimulus	13	0.0013	ENSP00000221515,ENSP00000239938,ENSP00000242480,ENSP00000260356,ENSP00000264834,ENSP00000295228,ENSP00000296503,ENSP00000306245,ENSP00000356954,ENSP00000366413,ENSP00000370256,ENSP00000385675,ENSP00000409378	CHRM4,CTGF,EGR1,EGR2,FOS,FOXC1,HMGB2,IL6,INHBB,KLF1,POU4F1,RETN,THBS1
down	Biological Process	GO.0010033	response to organic substance	19	0.0013	ENSP00000221515,ENSP00000239938,ENSP00000242480,ENSP00000260356,ENSP00000262865,ENSP00000264834,ENSP00000267328,ENSP00000295228,ENSP00000296503,ENSP00000296861,ENSP00000306245,ENSP00000356954,ENSP00000362108,ENSP00000366413,ENSP00000370256,ENSP00000385675,ENSP00000409378,ENSP00000477908,ENSP00000478561	BPI,CCL3,CHRM4,CTGF,CYP1B1,EGR1,EGR2,FOS,FOXC1,HMGB2,IL6,INHBB,KLF1,LCN2,POU4F1,RAB20,RETN,THBS1,TNFRSF21
down	Biological Process	GO.0006954	inflammatory response	8	0.0015	ENSP00000260356,ENSP00000296435,ENSP00000296503,ENSP00000296861,ENSP00000306245,ENSP00000348170,ENSP00000385675,ENSP00000477908	CAMP,CCL3,FOS,HMGB2,HP,IL6,THBS1,TNFRSF21
down	Biological Process	GO.0016477	cell migration	10	0.0016	ENSP00000260356,ENSP00000296503,ENSP00000307046,ENSP00000356954,ENSP00000366413,ENSP00000370256,ENSP00000377783,ENSP00000385675,ENSP00000477908,ENSP00000478561	CCL3,CTGF,CYP1B1,FOXC1,HMGB2,IL6,POU4F1,PROS1,SDC2,THBS1
down	Biological Process	GO.0036230	granulocyte activation	8	0.0017	ENSP00000221515,ENSP00000231751,ENSP00000236826,ENSP00000262865,ENSP00000296435,ENSP00000348170,ENSP00000362108,ENSP00000477908	BPI,CAMP,CCL3,HP,LCN2,LTF,MMP8,RETN
down	Biological Process	GO.0002376	immune system process	17	0.0017	ENSP00000221515,ENSP00000231751,ENSP00000236826,ENSP00000239938,ENSP00000260356,ENSP00000262865,ENSP00000264834,ENSP00000267328,ENSP00000296435,ENSP00000296503,ENSP00000296861,ENSP00000307046,ENSP00000348170,ENSP00000362108,ENSP00000377783,ENSP00000385675,ENSP00000477908	BPI,CAMP,CCL3,EGR1,HMGB2,HP,IL6,KLF1,LCN2,LTF,MMP8,PROS1,RAB20,RETN,SDC2,THBS1,TNFRSF21
down	Biological Process	GO.0043299	leukocyte degranulation	8	0.0017	ENSP00000221515,ENSP00000231751,ENSP00000236826,ENSP00000262865,ENSP00000296435,ENSP00000348170,ENSP00000362108,ENSP00000477908	BPI,CAMP,CCL3,HP,LCN2,LTF,MMP8,RETN
down	Biological Process	GO.0001818	negative regulation of cytokine production	6	0.0017	ENSP00000231751,ENSP00000260356,ENSP00000262865,ENSP00000295228,ENSP00000296861,ENSP00000385675	BPI,IL6,INHBB,LTF,THBS1,TNFRSF21
down	Biological Process	GO.0002446	neutrophil mediated immunity	8	0.0017	ENSP00000221515,ENSP00000231751,ENSP00000236826,ENSP00000262865,ENSP00000296435,ENSP00000348170,ENSP00000362108,ENSP00000385675	BPI,CAMP,HP,IL6,LCN2,LTF,MMP8,RETN
down	Biological Process	GO.2000026	regulation of multicellular organismal development	15	0.0017	ENSP00000221515,ENSP00000231751,ENSP00000239938,ENSP00000260356,ENSP00000296503,ENSP00000296861,ENSP00000306245,ENSP00000307046,ENSP00000356954,ENSP00000366413,ENSP00000370256,ENSP00000376553,ENSP00000385675,ENSP00000477908,ENSP00000478561	CCL3,CTGF,CYP1B1,EGR1,FOS,FOXC1,HMGB2,IL6,LTF,POU4F1,RETN,SDC2,THBS1,TMEM119,TNFRSF21
down	Biological Process	GO.0045670	regulation of osteoclast differentiation	4	0.0017	ENSP00000231751,ENSP00000306245,ENSP00000366413,ENSP00000477908	CCL3,FOS,LTF,POU4F1
down	Biological Process	GO.0042742	defense response to bacterium	6	0.0018	ENSP00000231751,ENSP00000262865,ENSP00000296435,ENSP00000296503,ENSP00000348170,ENSP00000385675	BPI,CAMP,HMGB2,HP,IL6,LTF
down	Biological Process	GO.0006959	humoral immune response	6	0.0018	ENSP00000231751,ENSP00000262865,ENSP00000296435,ENSP00000296861,ENSP00000362108,ENSP00000385675	BPI,CAMP,IL6,LCN2,LTF,TNFRSF21
down	Biological Process	GO.0002275	myeloid cell activation involved in immune response	8	0.0018	ENSP00000221515,ENSP00000231751,ENSP00000236826,ENSP00000262865,ENSP00000296435,ENSP00000348170,ENSP00000362108,ENSP00000477908	BPI,CAMP,CCL3,HP,LCN2,LTF,MMP8,RETN
down	Biological Process	GO.0045637	regulation of myeloid cell differentiation	6	0.0018	ENSP00000231751,ENSP00000260356,ENSP00000296503,ENSP00000306245,ENSP00000366413,ENSP00000477908	CCL3,FOS,HMGB2,LTF,POU4F1,THBS1
down	Biological Process	GO.0001819	positive regulation of cytokine production	7	0.0022	ENSP00000239938,ENSP00000260356,ENSP00000296435,ENSP00000296503,ENSP00000385675,ENSP00000477908,ENSP00000478561	CAMP,CCL3,CYP1B1,EGR1,HMGB2,IL6,THBS1
down	Biological Process	GO.0051094	positive regulation of developmental process	12	0.0022	ENSP00000221515,ENSP00000231751,ENSP00000239938,ENSP00000260356,ENSP00000296503,ENSP00000306245,ENSP00000356954,ENSP00000366413,ENSP00000370256,ENSP00000376553,ENSP00000385675,ENSP00000478561	CTGF,CYP1B1,EGR1,FOS,FOXC1,HMGB2,IL6,LTF,POU4F1,RETN,THBS1,TMEM119
down	Biological Process	GO.0042981	regulation of apoptotic process	13	0.0022	ENSP00000231751,ENSP00000239938,ENSP00000257572,ENSP00000260356,ENSP00000295228,ENSP00000296503,ENSP00000296861,ENSP00000356954,ENSP00000366413,ENSP00000370256,ENSP00000385675,ENSP00000477908,ENSP00000478561	CCL3,CTGF,CYP1B1,EGR1,FOXC1,HMGB2,HRK,IL6,INHBB,LTF,POU4F1,THBS1,TNFRSF21
down	Biological Process	GO.0045321	leukocyte activation	10	0.0024	ENSP00000221515,ENSP00000231751,ENSP00000236826,ENSP00000239938,ENSP00000262865,ENSP00000296435,ENSP00000348170,ENSP00000362108,ENSP00000385675,ENSP00000477908	BPI,CAMP,CCL3,EGR1,HP,IL6,LCN2,LTF,MMP8,RETN
down	Biological Process	GO.0006915	apoptotic process	10	0.0027	ENSP00000257572,ENSP00000296503,ENSP00000296861,ENSP00000316628,ENSP00000344504,ENSP00000362108,ENSP00000366413,ENSP00000385675,ENSP00000418944,ENSP00000478561	CYP1B1,H1F0,HMGB2,HRK,IL6,LCN2,PEG10,POU4F1,RNF152,TNFRSF21
down	Biological Process	GO.1903706	regulation of hemopoiesis	7	0.0027	ENSP00000231751,ENSP00000260356,ENSP00000296503,ENSP00000306245,ENSP00000366413,ENSP00000370256,ENSP00000477908	CCL3,FOS,FOXC1,HMGB2,LTF,POU4F1,THBS1
down	Biological Process	GO.0040011	locomotion	11	0.0032	ENSP00000242480,ENSP00000260356,ENSP00000296503,ENSP00000307046,ENSP00000356954,ENSP00000366413,ENSP00000370256,ENSP00000377783,ENSP00000385675,ENSP00000477908,ENSP00000478561	CCL3,CTGF,CYP1B1,EGR2,FOXC1,HMGB2,IL6,POU4F1,PROS1,SDC2,THBS1
down	Biological Process	GO.0033214	siderophore-dependent iron import into cell	2	0.0032	ENSP00000231751,ENSP00000362108	LCN2,LTF
down	Biological Process	GO.0071345	cellular response to cytokine stimulus	10	0.0033	ENSP00000239938,ENSP00000260356,ENSP00000267328,ENSP00000296861,ENSP00000306245,ENSP00000362108,ENSP00000366413,ENSP00000370256,ENSP00000385675,ENSP00000477908	CCL3,EGR1,FOS,FOXC1,IL6,LCN2,POU4F1,RAB20,THBS1,TNFRSF21
down	Biological Process	GO.0002251	organ or tissue specific immune response	3	0.0033	ENSP00000231751,ENSP00000296435,ENSP00000385675	CAMP,IL6,LTF
down	Biological Process	GO.0030278	regulation of ossification	5	0.0033	ENSP00000231751,ENSP00000242480,ENSP00000376553,ENSP00000385675,ENSP00000477908	CCL3,EGR2,IL6,LTF,TMEM119
down	Biological Process	GO.0032496	response to lipopolysaccharide	6	0.0033	ENSP00000262865,ENSP00000296503,ENSP00000296861,ENSP00000306245,ENSP00000385675,ENSP00000477908	BPI,CCL3,FOS,HMGB2,IL6,TNFRSF21
down	Biological Process	GO.0042035	regulation of cytokine biosynthetic process	4	0.0035	ENSP00000239938,ENSP00000260356,ENSP00000295228,ENSP00000385675	EGR1,IL6,INHBB,THBS1
down	Biological Process	GO.0043065	positive regulation of apoptotic process	8	0.0036	ENSP00000257572,ENSP00000260356,ENSP00000295228,ENSP00000356954,ENSP00000366413,ENSP00000385675,ENSP00000477908,ENSP00000478561	CCL3,CTGF,CYP1B1,HRK,IL6,INHBB,POU4F1,THBS1
down	Biological Process	GO.0048518	positive regulation of biological process	26	0.0038	ENSP00000221515,ENSP00000231751,ENSP00000234111,ENSP00000239938,ENSP00000242480,ENSP00000257572,ENSP00000260356,ENSP00000264834,ENSP00000265138,ENSP00000295228,ENSP00000296435,ENSP00000296503,ENSP00000296861,ENSP00000306245,ENSP00000316628,ENSP00000339067,ENSP00000348170,ENSP00000356954,ENSP00000366413,ENSP00000370256,ENSP00000376553,ENSP00000385675,ENSP00000450842,ENSP00000477908,ENSP00000478561…	ARRDC3,CAMP,CCL3,CTGF,CYP1B1,EGR1,EGR2,FGFBP3,FMN1,FOS,FOXC1,HMGB2,HP,HRK,IL6,INHBB,KLF1,LTF,ODC1,POU4F1,RETN,RNF152,THBS1,TMEM119,TMEM30B,TNFRSF21
down	Biological Process	GO.0033993	response to lipid	9	0.0051	ENSP00000260356,ENSP00000262865,ENSP00000296503,ENSP00000296861,ENSP00000306245,ENSP00000356954,ENSP00000366413,ENSP00000385675,ENSP00000477908	BPI,CCL3,CTGF,FOS,HMGB2,IL6,POU4F1,THBS1,TNFRSF21
down	Biological Process	GO.0050830	defense response to Gram-positive bacterium	4	0.0053	ENSP00000231751,ENSP00000296435,ENSP00000296503,ENSP00000385675	CAMP,HMGB2,IL6,LTF
down	Biological Process	GO.0043312	neutrophil degranulation	7	0.0053	ENSP00000221515,ENSP00000231751,ENSP00000236826,ENSP00000262865,ENSP00000296435,ENSP00000348170,ENSP00000362108	BPI,CAMP,HP,LCN2,LTF,MMP8,RETN
down	Biological Process	GO.0048522	positive regulation of cellular process	24	0.0053	ENSP00000221515,ENSP00000231751,ENSP00000234111,ENSP00000239938,ENSP00000242480,ENSP00000257572,ENSP00000260356,ENSP00000264834,ENSP00000265138,ENSP00000295228,ENSP00000296435,ENSP00000296503,ENSP00000306245,ENSP00000316628,ENSP00000339067,ENSP00000348170,ENSP00000356954,ENSP00000366413,ENSP00000370256,ENSP00000376553,ENSP00000385675,ENSP00000477908,ENSP00000478561,ENSP00000479134	ARRDC3,CAMP,CCL3,CTGF,CYP1B1,EGR1,EGR2,FGFBP3,FMN1,FOS,FOXC1,HMGB2,HP,HRK,IL6,INHBB,KLF1,LTF,ODC1,POU4F1,RETN,RNF152,THBS1,TMEM119
down	Biological Process	GO.0001503	ossification	5	0.0055	ENSP00000231751,ENSP00000356954,ENSP00000370256,ENSP00000376553,ENSP00000477908	CCL3,CTGF,FOXC1,LTF,TMEM119
down	Biological Process	GO.0032680	regulation of tumor necrosis factor production	4	0.0056	ENSP00000231751,ENSP00000260356,ENSP00000262865,ENSP00000477908	BPI,CCL3,LTF,THBS1
down	Biological Process	GO.0019731	antibacterial humoral response	3	0.0065	ENSP00000231751,ENSP00000262865,ENSP00000296435	BPI,CAMP,LTF
down	Biological Process	GO.1903012	positive regulation of bone development	2	0.0065	ENSP00000231751,ENSP00000376553	LTF,TMEM119
down	Biological Process	GO.0014070	response to organic cyclic compound	9	0.0065	ENSP00000239938,ENSP00000260356,ENSP00000296503,ENSP00000306245,ENSP00000356954,ENSP00000366413,ENSP00000385675,ENSP00000477908,ENSP00000478561	CCL3,CTGF,CYP1B1,EGR1,FOS,HMGB2,IL6,POU4F1,THBS1
down	Biological Process	GO.0002684	positive regulation of immune system process	9	0.0066	ENSP00000231751,ENSP00000260356,ENSP00000296503,ENSP00000296861,ENSP00000306245,ENSP00000366413,ENSP00000370256,ENSP00000385675,ENSP00000477908	CCL3,FOS,FOXC1,HMGB2,IL6,LTF,POU4F1,THBS1,TNFRSF21
down	Biological Process	GO.0051241	negative regulation of multicellular organismal process	10	0.0071	ENSP00000231751,ENSP00000260356,ENSP00000262865,ENSP00000265138,ENSP00000295228,ENSP00000296861,ENSP00000370256,ENSP00000377783,ENSP00000385675,ENSP00000477908	ARRDC3,BPI,CCL3,FOXC1,IL6,INHBB,LTF,PROS1,THBS1,TNFRSF21
down	Biological Process	GO.0030154	cell differentiation	19	0.0072	ENSP00000221515,ENSP00000236826,ENSP00000239938,ENSP00000242480,ENSP00000264834,ENSP00000295228,ENSP00000296503,ENSP00000296861,ENSP00000306245,ENSP00000307046,ENSP00000354778,ENSP00000356954,ENSP00000366413,ENSP00000370256,ENSP00000376553,ENSP00000385675,ENSP00000418944,ENSP00000477908,ENSP00000479134	CCL3,CNTNAP2,CTGF,EGR1,EGR2,FMN1,FOS,FOXC1,HMGB2,IL6,INHBB,KLF1,MMP8,PEG10,POU4F1,RETN,SDC2,TMEM119,TNFRSF21
down	Biological Process	GO.0050789	regulation of biological process	39	0.0078	ENSP00000221515,ENSP00000231751,ENSP00000234111,ENSP00000239938,ENSP00000242480,ENSP00000257572,ENSP00000260356,ENSP00000262865,ENSP00000264834,ENSP00000265138,ENSP00000267328,ENSP00000295228,ENSP00000296435,ENSP00000296503,ENSP00000296861,ENSP00000306245,ENSP00000307046,ENSP00000307706,ENSP00000311528,ENSP00000316628,ENSP00000332194,ENSP00000339067,ENSP00000339566,ENSP00000348170,ENSP00000354414…	ARRDC3,BPI,CAMP,CCL3,CHRM4,CTGF,CYP1B1,EGR1,EGR2,FGFBP3,FMN1,FOS,FOXC1,GPR162,HIST1H1C,HIST2H2AC,HMGB2,HP,HRK,IL6,INHBB,KLF1,LCN2,LTF,MT1E,ODC1,PEG10,POU4F1,PROS1,RAB20,RETN,RNF152,SDC2,THBS1,TMEM119,TMEM30B,TNFRSF21,ZNF627,ZNF844
down	Biological Process	GO.0035914	skeletal muscle cell differentiation	3	0.0078	ENSP00000239938,ENSP00000242480,ENSP00000306245	EGR1,EGR2,FOS
down	Biological Process	GO.0043388	positive regulation of DNA binding	3	0.0081	ENSP00000296503,ENSP00000366413,ENSP00000370256	FOXC1,HMGB2,POU4F1
down	Biological Process	GO.0006928	movement of cell or subcellular component	11	0.0085	ENSP00000242480,ENSP00000260356,ENSP00000296503,ENSP00000307046,ENSP00000356954,ENSP00000366413,ENSP00000370256,ENSP00000377783,ENSP00000385675,ENSP00000477908,ENSP00000478561	CCL3,CTGF,CYP1B1,EGR2,FOXC1,HMGB2,IL6,POU4F1,PROS1,SDC2,THBS1
down	Biological Process	GO.0048513	animal organ development	17	0.0086	ENSP00000231751,ENSP00000234111,ENSP00000239938,ENSP00000242480,ENSP00000264834,ENSP00000265138,ENSP00000295228,ENSP00000296503,ENSP00000306245,ENSP00000354778,ENSP00000356954,ENSP00000366413,ENSP00000370256,ENSP00000376553,ENSP00000385675,ENSP00000478561,ENSP00000479134	ARRDC3,CNTNAP2,CTGF,CYP1B1,EGR1,EGR2,FMN1,FOS,FOXC1,HMGB2,IL6,INHBB,KLF1,LTF,ODC1,POU4F1,TMEM119
down	Biological Process	GO.0006334	nucleosome assembly	4	0.0086	ENSP00000296503,ENSP00000329662,ENSP00000339566,ENSP00000344504	H1F0,H1FX,HIST1H1C,HMGB2
down	Biological Process	GO.0042221	response to chemical	21	0.0086	ENSP00000221515,ENSP00000239938,ENSP00000242480,ENSP00000260356,ENSP00000262865,ENSP00000264834,ENSP00000267328,ENSP00000295228,ENSP00000296503,ENSP00000296861,ENSP00000306245,ENSP00000307706,ENSP00000348170,ENSP00000356954,ENSP00000362108,ENSP00000366413,ENSP00000370256,ENSP00000385675,ENSP00000409378,ENSP00000477908,ENSP00000478561	BPI,CCL3,CHRM4,CTGF,CYP1B1,EGR1,EGR2,FOS,FOXC1,HMGB2,HP,IL6,INHBB,KLF1,LCN2,MT1E,POU4F1,RAB20,RETN,THBS1,TNFRSF21
down	Biological Process	GO.0048731	system development	21	0.0086	ENSP00000231751,ENSP00000234111,ENSP00000239938,ENSP00000242480,ENSP00000260356,ENSP00000264834,ENSP00000265138,ENSP00000295228,ENSP00000296503,ENSP00000296861,ENSP00000306245,ENSP00000307046,ENSP00000354778,ENSP00000356954,ENSP00000366413,ENSP00000370256,ENSP00000376553,ENSP00000385675,ENSP00000477908,ENSP00000478561,ENSP00000479134	ARRDC3,CCL3,CNTNAP2,CTGF,CYP1B1,EGR1,EGR2,FMN1,FOS,FOXC1,HMGB2,IL6,INHBB,KLF1,LTF,ODC1,POU4F1,SDC2,THBS1,TMEM119,TNFRSF21
down	Biological Process	GO.0065008	regulation of biological quality	19	0.0093	ENSP00000221515,ENSP00000231751,ENSP00000239938,ENSP00000242480,ENSP00000260356,ENSP00000264834,ENSP00000265138,ENSP00000267328,ENSP00000295228,ENSP00000296503,ENSP00000339067,ENSP00000356954,ENSP00000362108,ENSP00000370256,ENSP00000377783,ENSP00000385675,ENSP00000477908,ENSP00000478561,ENSP00000479134	ARRDC3,CCL3,CTGF,CYP1B1,EGR1,EGR2,FGFBP3,FMN1,FOXC1,HMGB2,IL6,INHBB,KLF1,LCN2,LTF,PROS1,RAB20,RETN,THBS1
down	Biological Process	GO.0019730	antimicrobial humoral response	4	0.0094	ENSP00000231751,ENSP00000262865,ENSP00000296435,ENSP00000362108	BPI,CAMP,LCN2,LTF
down	Biological Process	GO.0045669	positive regulation of osteoblast differentiation	3	0.0094	ENSP00000231751,ENSP00000376553,ENSP00000385675	IL6,LTF,TMEM119
down	Biological Process	GO.0033690	positive regulation of osteoblast proliferation	2	0.0094	ENSP00000231751,ENSP00000376553	LTF,TMEM119
down	Biological Process	GO.0045073	regulation of chemokine biosynthetic process	2	0.0094	ENSP00000239938,ENSP00000385675	EGR1,IL6
down	Biological Process	GO.0002682	regulation of immune system process	11	0.0094	ENSP00000231751,ENSP00000260356,ENSP00000262865,ENSP00000296503,ENSP00000296861,ENSP00000306245,ENSP00000366413,ENSP00000370256,ENSP00000377783,ENSP00000385675,ENSP00000477908	BPI,CCL3,FOS,FOXC1,HMGB2,IL6,LTF,POU4F1,PROS1,THBS1,TNFRSF21
down	Biological Process	GO.0006950	response to stress	18	0.0094	ENSP00000231751,ENSP00000239938,ENSP00000260356,ENSP00000262865,ENSP00000267328,ENSP00000295228,ENSP00000296435,ENSP00000296503,ENSP00000296861,ENSP00000306245,ENSP00000316628,ENSP00000348170,ENSP00000356954,ENSP00000362108,ENSP00000377783,ENSP00000385675,ENSP00000477908,ENSP00000478561	BPI,CAMP,CCL3,CTGF,CYP1B1,EGR1,FOS,HMGB2,HP,IL6,INHBB,LCN2,LTF,PROS1,RAB20,RNF152,THBS1,TNFRSF21
down	Biological Process	GO.0071222	cellular response to lipopolysaccharide	4	0.0096	ENSP00000262865,ENSP00000296503,ENSP00000385675,ENSP00000477908	BPI,CCL3,HMGB2,IL6
down	Biological Process	GO.0019732	antifungal humoral response	2	0.0101	ENSP00000231751,ENSP00000296435	CAMP,LTF
down	Biological Process	GO.0014706	striated muscle tissue development	5	0.0106	ENSP00000239938,ENSP00000242480,ENSP00000306245,ENSP00000366413,ENSP00000370256	EGR1,EGR2,FOS,FOXC1,POU4F1
down	Biological Process	GO.0002544	chronic inflammatory response	2	0.0113	ENSP00000260356,ENSP00000296435	CAMP,THBS1
down	Biological Process	GO.0048519	negative regulation of biological process	23	0.0113	ENSP00000221515,ENSP00000231751,ENSP00000239938,ENSP00000260356,ENSP00000262865,ENSP00000265138,ENSP00000295228,ENSP00000296435,ENSP00000296503,ENSP00000296861,ENSP00000307706,ENSP00000316628,ENSP00000332194,ENSP00000339566,ENSP00000348170,ENSP00000356954,ENSP00000366413,ENSP00000370256,ENSP00000377783,ENSP00000385675,ENSP00000418944,ENSP00000477908,ENSP00000478561	ARRDC3,BPI,CAMP,CCL3,CTGF,CYP1B1,EGR1,FOXC1,HIST1H1C,HIST2H2AC,HMGB2,HP,IL6,INHBB,LTF,MT1E,PEG10,POU4F1,PROS1,RETN,RNF152,THBS1,TNFRSF21
down	Biological Process	GO.1901698	response to nitrogen compound	9	0.0113	ENSP00000221515,ENSP00000239938,ENSP00000242480,ENSP00000264834,ENSP00000295228,ENSP00000306245,ENSP00000356954,ENSP00000385675,ENSP00000409378	CHRM4,CTGF,EGR1,EGR2,FOS,IL6,INHBB,KLF1,RETN
down	Biological Process	GO.0030500	regulation of bone mineralization	3	0.0115	ENSP00000231751,ENSP00000376553,ENSP00000477908	CCL3,LTF,TMEM119
down	Biological Process	GO.0045595	regulation of cell differentiation	12	0.0116	ENSP00000231751,ENSP00000260356,ENSP00000296503,ENSP00000296861,ENSP00000306245,ENSP00000307046,ENSP00000356954,ENSP00000366413,ENSP00000370256,ENSP00000376553,ENSP00000385675,ENSP00000477908	CCL3,CTGF,FOS,FOXC1,HMGB2,IL6,LTF,POU4F1,SDC2,THBS1,TMEM119,TNFRSF21
down	Biological Process	GO.1901652	response to peptide	6	0.0116	ENSP00000221515,ENSP00000239938,ENSP00000242480,ENSP00000264834,ENSP00000295228,ENSP00000356954	CTGF,EGR1,EGR2,INHBB,KLF1,RETN
down	Biological Process	GO.0050794	regulation of cellular process	37	0.0119	ENSP00000221515,ENSP00000231751,ENSP00000234111,ENSP00000239938,ENSP00000242480,ENSP00000257572,ENSP00000260356,ENSP00000262865,ENSP00000264834,ENSP00000265138,ENSP00000267328,ENSP00000295228,ENSP00000296435,ENSP00000296503,ENSP00000296861,ENSP00000306245,ENSP00000307046,ENSP00000311528,ENSP00000316628,ENSP00000332194,ENSP00000339067,ENSP00000339566,ENSP00000348170,ENSP00000354414,ENSP00000356954…	ARRDC3,BPI,CAMP,CCL3,CHRM4,CTGF,CYP1B1,EGR1,EGR2,FGFBP3,FMN1,FOS,FOXC1,GPR162,HIST1H1C,HIST2H2AC,HMGB2,HP,HRK,IL6,INHBB,KLF1,LCN2,LTF,ODC1,PEG10,POU4F1,PROS1,RAB20,RETN,RNF152,SDC2,THBS1,TMEM119,TNFRSF21,ZNF627,ZNF844
down	Biological Process	GO.0050795	regulation of behavior	3	0.012	ENSP00000221515,ENSP00000265138,ENSP00000477908	ARRDC3,CCL3,RETN
down	Biological Process	GO.0007517	muscle organ development	5	0.0121	ENSP00000239938,ENSP00000242480,ENSP00000306245,ENSP00000366413,ENSP00000370256	EGR1,EGR2,FOS,FOXC1,POU4F1
down	Biological Process	GO.0006309	apoptotic DNA fragmentation	2	0.013	ENSP00000296503,ENSP00000344504	H1F0,HMGB2
down	Biological Process	GO.0051851	modification by host of symbiont morphology or physiology	3	0.013	ENSP00000231751,ENSP00000296435,ENSP00000477908	CAMP,CCL3,LTF
down	Biological Process	GO.0048521	negative regulation of behavior	2	0.013	ENSP00000221515,ENSP00000265138	ARRDC3,RETN
down	Biological Process	GO.0032502	developmental process	24	0.0133	ENSP00000221515,ENSP00000231751,ENSP00000234111,ENSP00000236826,ENSP00000239938,ENSP00000242480,ENSP00000260356,ENSP00000264834,ENSP00000265138,ENSP00000295228,ENSP00000296503,ENSP00000296861,ENSP00000306245,ENSP00000307046,ENSP00000354778,ENSP00000356954,ENSP00000366413,ENSP00000370256,ENSP00000376553,ENSP00000385675,ENSP00000418944,ENSP00000477908,ENSP00000478561,ENSP00000479134	ARRDC3,CCL3,CNTNAP2,CTGF,CYP1B1,EGR1,EGR2,FMN1,FOS,FOXC1,HMGB2,IL6,INHBB,KLF1,LTF,MMP8,ODC1,PEG10,POU4F1,RETN,SDC2,THBS1,TMEM119,TNFRSF21
down	Biological Process	GO.0030198	extracellular matrix organization	5	0.0133	ENSP00000236826,ENSP00000260356,ENSP00000356954,ENSP00000370256,ENSP00000478561	CTGF,CYP1B1,FOXC1,MMP8,THBS1
down	Biological Process	GO.0007275	multicellular organism development	22	0.0136	ENSP00000231751,ENSP00000234111,ENSP00000236826,ENSP00000239938,ENSP00000242480,ENSP00000260356,ENSP00000264834,ENSP00000265138,ENSP00000295228,ENSP00000296503,ENSP00000296861,ENSP00000306245,ENSP00000307046,ENSP00000354778,ENSP00000356954,ENSP00000366413,ENSP00000370256,ENSP00000376553,ENSP00000385675,ENSP00000477908,ENSP00000478561,ENSP00000479134	ARRDC3,CCL3,CNTNAP2,CTGF,CYP1B1,EGR1,EGR2,FMN1,FOS,FOXC1,HMGB2,IL6,INHBB,KLF1,LTF,MMP8,ODC1,POU4F1,SDC2,THBS1,TMEM119,TNFRSF21
down	Biological Process	GO.1901342	regulation of vasculature development	5	0.0146	ENSP00000239938,ENSP00000260356,ENSP00000370256,ENSP00000385675,ENSP00000478561	CYP1B1,EGR1,FOXC1,IL6,THBS1
down	Biological Process	GO.1903708	positive regulation of hemopoiesis	4	0.0152	ENSP00000296503,ENSP00000306245,ENSP00000366413,ENSP00000370256	FOS,FOXC1,HMGB2,POU4F1
down	Biological Process	GO.0009636	response to toxic substance	6	0.0152	ENSP00000239938,ENSP00000306245,ENSP00000348170,ENSP00000385675,ENSP00000477908,ENSP00000478561	CCL3,CYP1B1,EGR1,FOS,HP,IL6
down	Biological Process	GO.0019221	cytokine-mediated signaling pathway	7	0.0161	ENSP00000239938,ENSP00000296861,ENSP00000306245,ENSP00000362108,ENSP00000370256,ENSP00000385675,ENSP00000477908	CCL3,EGR1,FOS,FOXC1,IL6,LCN2,TNFRSF21
down	Biological Process	GO.0048545	response to steroid hormone	5	0.0181	ENSP00000260356,ENSP00000296503,ENSP00000306245,ENSP00000356954,ENSP00000385675	CTGF,FOS,HMGB2,IL6,THBS1
down	Biological Process	GO.0045087	innate immune response	7	0.0183	ENSP00000231751,ENSP00000239938,ENSP00000267328,ENSP00000296435,ENSP00000296503,ENSP00000362108,ENSP00000477908	CAMP,CCL3,EGR1,HMGB2,LCN2,LTF,RAB20
down	Biological Process	GO.0008284	positive regulation of cell population proliferation	8	0.0183	ENSP00000231751,ENSP00000234111,ENSP00000239938,ENSP00000260356,ENSP00000296503,ENSP00000356954,ENSP00000376553,ENSP00000385675	CTGF,EGR1,HMGB2,IL6,LTF,ODC1,THBS1,TMEM119
down	Biological Process	GO.0010035	response to inorganic substance	6	0.0183	ENSP00000260356,ENSP00000306245,ENSP00000307706,ENSP00000348170,ENSP00000385675,ENSP00000478561	CYP1B1,FOS,HP,IL6,MT1E,THBS1
down	Biological Process	GO.0010243	response to organonitrogen compound	8	0.0183	ENSP00000221515,ENSP00000239938,ENSP00000242480,ENSP00000264834,ENSP00000295228,ENSP00000306245,ENSP00000356954,ENSP00000385675	CTGF,EGR1,EGR2,FOS,IL6,INHBB,KLF1,RETN
down	Biological Process	GO.0000302	response to reactive oxygen species	4	0.0183	ENSP00000306245,ENSP00000348170,ENSP00000385675,ENSP00000478561	CYP1B1,FOS,HP,IL6
down	Biological Process	GO.1901216	positive regulation of neuron death	3	0.0184	ENSP00000239938,ENSP00000306245,ENSP00000477908	CCL3,EGR1,FOS
down	Biological Process	GO.0048583	regulation of response to stimulus	19	0.0184	ENSP00000221515,ENSP00000231751,ENSP00000239938,ENSP00000257572,ENSP00000260356,ENSP00000265138,ENSP00000295228,ENSP00000296503,ENSP00000296861,ENSP00000306245,ENSP00000316628,ENSP00000339067,ENSP00000356954,ENSP00000366413,ENSP00000377783,ENSP00000385675,ENSP00000418944,ENSP00000477908,ENSP00000478561	ARRDC3,CCL3,CTGF,CYP1B1,EGR1,FGFBP3,FOS,HMGB2,HRK,IL6,INHBB,LTF,PEG10,POU4F1,PROS1,RETN,RNF152,THBS1,TNFRSF21
down	Biological Process	GO.0050896	response to stimulus	30	0.0189	ENSP00000221515,ENSP00000231751,ENSP00000234111,ENSP00000236826,ENSP00000239938,ENSP00000242480,ENSP00000260356,ENSP00000262865,ENSP00000264834,ENSP00000267328,ENSP00000295228,ENSP00000296435,ENSP00000296503,ENSP00000296861,ENSP00000306245,ENSP00000307046,ENSP00000307706,ENSP00000311528,ENSP00000316628,ENSP00000348170,ENSP00000354778,ENSP00000356954,ENSP00000362108,ENSP00000366413,ENSP00000370256…	BPI,CAMP,CCL3,CHRM4,CNTNAP2,CTGF,CYP1B1,EGR1,EGR2,FOS,FOXC1,GPR162,HMGB2,HP,IL6,INHBB,KLF1,LCN2,LTF,MMP8,MT1E,ODC1,POU4F1,PROS1,RAB20,RETN,RNF152,SDC2,THBS1,TNFRSF21
down	Biological Process	GO.0051179	localization	23	0.019	ENSP00000221515,ENSP00000231751,ENSP00000236826,ENSP00000242480,ENSP00000260356,ENSP00000262865,ENSP00000267328,ENSP00000295190,ENSP00000296435,ENSP00000296503,ENSP00000307046,ENSP00000328070,ENSP00000348170,ENSP00000354778,ENSP00000356954,ENSP00000362108,ENSP00000366413,ENSP00000370256,ENSP00000377783,ENSP00000385675,ENSP00000450842,ENSP00000477908,ENSP00000478561	BPI,CAMP,CCL3,CNTNAP2,CTGF,CYP1B1,EGR2,FOXC1,GLTPD2,HMGB2,HP,IL6,LCN2,LTF,MMP8,POU4F1,PROS1,RAB20,RETN,SDC2,SLC16A14,THBS1,TMEM30B
down	Biological Process	GO.0097237	cellular response to toxic substance	4	0.0192	ENSP00000239938,ENSP00000348170,ENSP00000385675,ENSP00000478561	CYP1B1,EGR1,HP,IL6
down	Biological Process	GO.0045639	positive regulation of myeloid cell differentiation	3	0.0198	ENSP00000296503,ENSP00000306245,ENSP00000366413	FOS,HMGB2,POU4F1
down	Biological Process	GO.0042493	response to drug	8	0.0198	ENSP00000239938,ENSP00000260356,ENSP00000296503,ENSP00000306245,ENSP00000348170,ENSP00000385675,ENSP00000409378,ENSP00000478561	CHRM4,CYP1B1,EGR1,FOS,HMGB2,HP,IL6,THBS1
down	Biological Process	GO.0002227	innate immune response in mucosa	2	0.0205	ENSP00000231751,ENSP00000296435	CAMP,LTF
down	Biological Process	GO.0071887	leukocyte apoptotic process	2	0.0205	ENSP00000296861,ENSP00000385675	IL6,TNFRSF21
down	Biological Process	GO.0045597	positive regulation of cell differentiation	8	0.0205	ENSP00000231751,ENSP00000296503,ENSP00000306245,ENSP00000356954,ENSP00000366413,ENSP00000370256,ENSP00000376553,ENSP00000385675	CTGF,FOS,FOXC1,HMGB2,IL6,LTF,POU4F1,TMEM119
down	Biological Process	GO.0002690	positive regulation of leukocyte chemotaxis	3	0.0205	ENSP00000260356,ENSP00000385675,ENSP00000477908	CCL3,IL6,THBS1
down	Biological Process	GO.0010646	regulation of cell communication	17	0.021	ENSP00000221515,ENSP00000231751,ENSP00000239938,ENSP00000242480,ENSP00000257572,ENSP00000260356,ENSP00000265138,ENSP00000295228,ENSP00000296503,ENSP00000316628,ENSP00000339067,ENSP00000356954,ENSP00000366413,ENSP00000385675,ENSP00000418944,ENSP00000477908,ENSP00000478561	ARRDC3,CCL3,CTGF,CYP1B1,EGR1,EGR2,FGFBP3,HMGB2,HRK,IL6,INHBB,LTF,PEG10,POU4F1,RETN,RNF152,THBS1
down	Biological Process	GO.0048705	skeletal system morphogenesis	4	0.021	ENSP00000231751,ENSP00000356954,ENSP00000370256,ENSP00000479134	CTGF,FMN1,FOXC1,LTF
down	Biological Process	GO.0009888	tissue development	11	0.021	ENSP00000236826,ENSP00000239938,ENSP00000242480,ENSP00000265138,ENSP00000306245,ENSP00000356954,ENSP00000366413,ENSP00000370256,ENSP00000376553,ENSP00000478561,ENSP00000479134	ARRDC3,CTGF,CYP1B1,EGR1,EGR2,FMN1,FOS,FOXC1,MMP8,POU4F1,TMEM119
down	Biological Process	GO.0009966	regulation of signal transduction	16	0.0215	ENSP00000221515,ENSP00000231751,ENSP00000239938,ENSP00000257572,ENSP00000260356,ENSP00000265138,ENSP00000295228,ENSP00000296503,ENSP00000316628,ENSP00000339067,ENSP00000356954,ENSP00000366413,ENSP00000385675,ENSP00000418944,ENSP00000477908,ENSP00000478561	ARRDC3,CCL3,CTGF,CYP1B1,EGR1,FGFBP3,HMGB2,HRK,IL6,INHBB,LTF,PEG10,POU4F1,RETN,RNF152,THBS1
down	Biological Process	GO.0045672	positive regulation of osteoclast differentiation	2	0.0225	ENSP00000306245,ENSP00000366413	FOS,POU4F1
down	Biological Process	GO.2000679	positive regulation of transcription regulatory region DNA binding	2	0.0225	ENSP00000366413,ENSP00000370256	FOXC1,POU4F1
down	Biological Process	GO.0023051	regulation of signaling	17	0.0225	ENSP00000221515,ENSP00000231751,ENSP00000239938,ENSP00000242480,ENSP00000257572,ENSP00000260356,ENSP00000265138,ENSP00000295228,ENSP00000296503,ENSP00000316628,ENSP00000339067,ENSP00000356954,ENSP00000366413,ENSP00000385675,ENSP00000418944,ENSP00000477908,ENSP00000478561	ARRDC3,CCL3,CTGF,CYP1B1,EGR1,EGR2,FGFBP3,HMGB2,HRK,IL6,INHBB,LTF,PEG10,POU4F1,RETN,RNF152,THBS1
down	Biological Process	GO.0009612	response to mechanical stimulus	4	0.0225	ENSP00000221515,ENSP00000260356,ENSP00000306245,ENSP00000354778	CNTNAP2,FOS,RETN,THBS1
down	Biological Process	GO.0032868	response to insulin	4	0.0231	ENSP00000221515,ENSP00000239938,ENSP00000242480,ENSP00000295228	EGR1,EGR2,INHBB,RETN
down	Biological Process	GO.0043434	response to peptide hormone	5	0.0234	ENSP00000221515,ENSP00000239938,ENSP00000242480,ENSP00000295228,ENSP00000356954	CTGF,EGR1,EGR2,INHBB,RETN
down	Biological Process	GO.1903532	positive regulation of secretion by cell	5	0.0238	ENSP00000221515,ENSP00000295228,ENSP00000296435,ENSP00000385675,ENSP00000477908	CAMP,CCL3,IL6,INHBB,RETN
down	Biological Process	GO.0045444	fat cell differentiation	3	0.024	ENSP00000221515,ENSP00000242480,ENSP00000295228	EGR2,INHBB,RETN
down	Biological Process	GO.0044764	multi-organism cellular process	2	0.0262	ENSP00000295228,ENSP00000296435	CAMP,INHBB
down	Biological Process	GO.0016192	vesicle-mediated transport	11	0.0268	ENSP00000221515,ENSP00000231751,ENSP00000236826,ENSP00000260356,ENSP00000262865,ENSP00000267328,ENSP00000296435,ENSP00000348170,ENSP00000362108,ENSP00000377783,ENSP00000477908	BPI,CAMP,CCL3,HP,LCN2,LTF,MMP8,PROS1,RAB20,RETN,THBS1
down	Biological Process	GO.0045671	negative regulation of osteoclast differentiation	2	0.0275	ENSP00000231751,ENSP00000477908	CCL3,LTF
down	Biological Process	GO.0061844	antimicrobial humoral immune response mediated by antimicrobial peptide	3	0.0276	ENSP00000231751,ENSP00000262865,ENSP00000296435	BPI,CAMP,LTF
down	Biological Process	GO.0042036	negative regulation of cytokine biosynthetic process	2	0.0288	ENSP00000295228,ENSP00000385675	IL6,INHBB
down	Biological Process	GO.0040036	regulation of fibroblast growth factor receptor signaling pathway	2	0.0288	ENSP00000260356,ENSP00000339067	FGFBP3,THBS1
down	Biological Process	GO.0051385	response to mineralocorticoid	2	0.0288	ENSP00000306245,ENSP00000356954	CTGF,FOS
down	Biological Process	GO.0048523	negative regulation of cellular process	20	0.0298	ENSP00000231751,ENSP00000239938,ENSP00000260356,ENSP00000262865,ENSP00000265138,ENSP00000295228,ENSP00000296503,ENSP00000296861,ENSP00000316628,ENSP00000332194,ENSP00000339566,ENSP00000348170,ENSP00000356954,ENSP00000366413,ENSP00000370256,ENSP00000377783,ENSP00000385675,ENSP00000418944,ENSP00000477908,ENSP00000478561	ARRDC3,BPI,CCL3,CTGF,CYP1B1,EGR1,FOXC1,HIST1H1C,HIST2H2AC,HMGB2,HP,IL6,INHBB,LTF,PEG10,POU4F1,PROS1,RNF152,THBS1,TNFRSF21
down	Biological Process	GO.0071236	cellular response to antibiotic	3	0.0303	ENSP00000239938,ENSP00000385675,ENSP00000478561	CYP1B1,EGR1,IL6
down	Biological Process	GO.0010469	regulation of signaling receptor activity	6	0.0303	ENSP00000221515,ENSP00000295228,ENSP00000296503,ENSP00000356954,ENSP00000385675,ENSP00000477908	CCL3,CTGF,HMGB2,IL6,INHBB,RETN
down	Biological Process	GO.0042542	response to hydrogen peroxide	3	0.0303	ENSP00000348170,ENSP00000385675,ENSP00000478561	CYP1B1,HP,IL6
down	Biological Process	GO.0071276	cellular response to cadmium ion	2	0.0309	ENSP00000306245,ENSP00000307706	FOS,MT1E
down	Biological Process	GO.0051090	regulation of DNA-binding transcription factor activity	5	0.0322	ENSP00000231751,ENSP00000306245,ENSP00000366413,ENSP00000385675,ENSP00000478561	CYP1B1,FOS,IL6,LTF,POU4F1
down	Biological Process	GO.0010574	regulation of vascular endothelial growth factor production	2	0.0322	ENSP00000385675,ENSP00000478561	CYP1B1,IL6
down	Biological Process	GO.0010648	negative regulation of cell communication	9	0.0325	ENSP00000231751,ENSP00000239938,ENSP00000260356,ENSP00000265138,ENSP00000295228,ENSP00000296503,ENSP00000316628,ENSP00000385675,ENSP00000418944	ARRDC3,EGR1,HMGB2,IL6,INHBB,LTF,PEG10,RNF152,THBS1
down	Biological Process	GO.0023057	negative regulation of signaling	9	0.0329	ENSP00000231751,ENSP00000239938,ENSP00000260356,ENSP00000265138,ENSP00000295228,ENSP00000296503,ENSP00000316628,ENSP00000385675,ENSP00000418944	ARRDC3,EGR1,HMGB2,IL6,INHBB,LTF,PEG10,RNF152,THBS1
down	Biological Process	GO.0048584	positive regulation of response to stimulus	12	0.0344	ENSP00000221515,ENSP00000231751,ENSP00000257572,ENSP00000260356,ENSP00000295228,ENSP00000296503,ENSP00000296861,ENSP00000339067,ENSP00000356954,ENSP00000385675,ENSP00000477908,ENSP00000478561	CCL3,CTGF,CYP1B1,FGFBP3,HMGB2,HRK,IL6,INHBB,LTF,RETN,THBS1,TNFRSF21
down	Biological Process	GO.0001822	kidney development	4	0.0349	ENSP00000234111,ENSP00000239938,ENSP00000370256,ENSP00000479134	EGR1,FMN1,FOXC1,ODC1
down	Biological Process	GO.0072006	nephron development	3	0.0349	ENSP00000239938,ENSP00000370256,ENSP00000479134	EGR1,FMN1,FOXC1
down	Biological Process	GO.0032731	positive regulation of interleukin-1 beta production	2	0.0349	ENSP00000239938,ENSP00000477908	CCL3,EGR1
down	Biological Process	GO.0034614	cellular response to reactive oxygen species	3	0.0363	ENSP00000306245,ENSP00000385675,ENSP00000478561	CYP1B1,FOS,IL6
down	Biological Process	GO.0030501	positive regulation of bone mineralization	2	0.0363	ENSP00000231751,ENSP00000376553	LTF,TMEM119
down	Biological Process	GO.0032965	regulation of collagen biosynthetic process	2	0.0363	ENSP00000356954,ENSP00000385675	CTGF,IL6
down	Biological Process	GO.0050708	regulation of protein secretion	5	0.0365	ENSP00000295228,ENSP00000296435,ENSP00000296861,ENSP00000385675,ENSP00000477908	CAMP,CCL3,IL6,INHBB,TNFRSF21
down	Biological Process	GO.0002683	negative regulation of immune system process	5	0.0373	ENSP00000231751,ENSP00000260356,ENSP00000262865,ENSP00000296861,ENSP00000477908	BPI,CCL3,LTF,THBS1,TNFRSF21
down	Biological Process	GO.0031175	neuron projection development	6	0.0373	ENSP00000242480,ENSP00000307046,ENSP00000354778,ENSP00000366413,ENSP00000385675,ENSP00000479134	CNTNAP2,EGR2,FMN1,IL6,POU4F1,SDC2
down	Biological Process	GO.0032570	response to progesterone	2	0.0373	ENSP00000260356,ENSP00000306245	FOS,THBS1
down	Biological Process	GO.0048646	anatomical structure formation involved in morphogenesis	7	0.0378	ENSP00000236826,ENSP00000242480,ENSP00000260356,ENSP00000356954,ENSP00000370256,ENSP00000478561,ENSP00000479134	CTGF,CYP1B1,EGR2,FMN1,FOXC1,MMP8,THBS1
down	Biological Process	GO.1904037	positive regulation of epithelial cell apoptotic process	2	0.0382	ENSP00000260356,ENSP00000385675	IL6,THBS1
down	Biological Process	GO.0010628	positive regulation of gene expression	11	0.0382	ENSP00000239938,ENSP00000242480,ENSP00000260356,ENSP00000264834,ENSP00000296503,ENSP00000306245,ENSP00000356954,ENSP00000366413,ENSP00000370256,ENSP00000385675,ENSP00000477908	CCL3,CTGF,EGR1,EGR2,FOS,FOXC1,HMGB2,IL6,KLF1,POU4F1,THBS1
down	Biological Process	GO.1905952	regulation of lipid localization	3	0.0382	ENSP00000221515,ENSP00000260356,ENSP00000385675	IL6,RETN,THBS1
down	Biological Process	GO.0051223	regulation of protein transport	6	0.0382	ENSP00000295228,ENSP00000296435,ENSP00000296861,ENSP00000385675,ENSP00000450842,ENSP00000477908	CAMP,CCL3,IL6,INHBB,TMEM30B,TNFRSF21
down	Biological Process	GO.0065009	regulation of molecular function	16	0.0405	ENSP00000221515,ENSP00000231751,ENSP00000239938,ENSP00000260356,ENSP00000265138,ENSP00000295228,ENSP00000296503,ENSP00000306245,ENSP00000348170,ENSP00000356954,ENSP00000366413,ENSP00000370256,ENSP00000377783,ENSP00000385675,ENSP00000477908,ENSP00000478561	ARRDC3,CCL3,CTGF,CYP1B1,EGR1,FOS,FOXC1,HMGB2,HP,IL6,INHBB,LTF,POU4F1,PROS1,RETN,THBS1
down	Biological Process	GO.0009749	response to glucose	3	0.0405	ENSP00000239938,ENSP00000260356,ENSP00000356954	CTGF,EGR1,THBS1
down	Biological Process	GO.0030199	collagen fibril organization	2	0.0406	ENSP00000370256,ENSP00000478561	CYP1B1,FOXC1
down	Biological Process	GO.1905953	negative regulation of lipid localization	2	0.0422	ENSP00000260356,ENSP00000385675	IL6,THBS1
down	Biological Process	GO.0042127	regulation of cell population proliferation	10	0.0422	ENSP00000231751,ENSP00000234111,ENSP00000239938,ENSP00000260356,ENSP00000296503,ENSP00000296861,ENSP00000356954,ENSP00000376553,ENSP00000385675,ENSP00000478561	CTGF,CYP1B1,EGR1,HMGB2,IL6,LTF,ODC1,THBS1,TMEM119,TNFRSF21
down	Biological Process	GO.0043030	regulation of macrophage activation	2	0.0422	ENSP00000260356,ENSP00000262865	BPI,THBS1
down	Biological Process	GO.0048812	neuron projection morphogenesis	5	0.0425	ENSP00000242480,ENSP00000307046,ENSP00000354778,ENSP00000366413,ENSP00000479134	CNTNAP2,EGR2,FMN1,POU4F1,SDC2
down	Biological Process	GO.0045765	regulation of angiogenesis	4	0.0426	ENSP00000260356,ENSP00000370256,ENSP00000385675,ENSP00000478561	CYP1B1,FOXC1,IL6,THBS1
down	Biological Process	GO.0002548	monocyte chemotaxis	2	0.043	ENSP00000385675,ENSP00000477908	CCL3,IL6
down	Biological Process	GO.0071495	cellular response to endogenous stimulus	8	0.0439	ENSP00000239938,ENSP00000264834,ENSP00000295228,ENSP00000306245,ENSP00000356954,ENSP00000366413,ENSP00000370256,ENSP00000409378	CHRM4,CTGF,EGR1,FOS,FOXC1,INHBB,KLF1,POU4F1
down	Biological Process	GO.0031325	positive regulation of cellular metabolic process	15	0.0439	ENSP00000231751,ENSP00000239938,ENSP00000242480,ENSP00000260356,ENSP00000264834,ENSP00000265138,ENSP00000295228,ENSP00000296503,ENSP00000306245,ENSP00000316628,ENSP00000356954,ENSP00000366413,ENSP00000370256,ENSP00000385675,ENSP00000477908	ARRDC3,CCL3,CTGF,EGR1,EGR2,FOS,FOXC1,HMGB2,IL6,INHBB,KLF1,LTF,POU4F1,RNF152,THBS1
down	Biological Process	GO.0009892	negative regulation of metabolic process	14	0.0443	ENSP00000231751,ENSP00000239938,ENSP00000260356,ENSP00000295228,ENSP00000296503,ENSP00000332194,ENSP00000339566,ENSP00000348170,ENSP00000356954,ENSP00000366413,ENSP00000370256,ENSP00000377783,ENSP00000385675,ENSP00000477908	CCL3,CTGF,EGR1,FOXC1,HIST1H1C,HIST2H2AC,HMGB2,HP,IL6,INHBB,LTF,POU4F1,PROS1,THBS1
down	Biological Process	GO.0050918	positive chemotaxis	2	0.0447	ENSP00000296503,ENSP00000477908	CCL3,HMGB2
down	Biological Process	GO.0001568	blood vessel development	5	0.0452	ENSP00000239938,ENSP00000260356,ENSP00000356954,ENSP00000370256,ENSP00000478561	CTGF,CYP1B1,EGR1,FOXC1,THBS1
down	Biological Process	GO.0030902	hindbrain development	3	0.0452	ENSP00000242480,ENSP00000366413,ENSP00000370256	EGR2,FOXC1,POU4F1
down	Biological Process	GO.0010647	positive regulation of cell communication	10	0.0452	ENSP00000221515,ENSP00000231751,ENSP00000257572,ENSP00000260356,ENSP00000295228,ENSP00000339067,ENSP00000356954,ENSP00000385675,ENSP00000477908,ENSP00000478561	CCL3,CTGF,CYP1B1,FGFBP3,HRK,IL6,INHBB,LTF,RETN,THBS1
down	Biological Process	GO.1901214	regulation of neuron death	4	0.0452	ENSP00000239938,ENSP00000306245,ENSP00000366413,ENSP00000477908	CCL3,EGR1,FOS,POU4F1
down	Biological Process	GO.0023056	positive regulation of signaling	10	0.0463	ENSP00000221515,ENSP00000231751,ENSP00000257572,ENSP00000260356,ENSP00000295228,ENSP00000339067,ENSP00000356954,ENSP00000385675,ENSP00000477908,ENSP00000478561	CCL3,CTGF,CYP1B1,FGFBP3,HRK,IL6,INHBB,LTF,RETN,THBS1
down	Biological Process	GO.0006953	acute-phase response	2	0.0469	ENSP00000348170,ENSP00000385675	HP,IL6
down	Biological Process	GO.0044060	regulation of endocrine process	2	0.0469	ENSP00000221515,ENSP00000295228	INHBB,RETN
down	Biological Process	GO.1903530	regulation of secretion by cell	6	0.0469	ENSP00000221515,ENSP00000295228,ENSP00000296435,ENSP00000296861,ENSP00000385675,ENSP00000477908	CAMP,CCL3,IL6,INHBB,RETN,TNFRSF21
down	Biological Process	GO.0021545	cranial nerve development	2	0.0482	ENSP00000242480,ENSP00000366413	EGR2,POU4F1
down	Biological Process	GO.0050900	leukocyte migration	4	0.0482	ENSP00000307046,ENSP00000377783,ENSP00000385675,ENSP00000477908	CCL3,IL6,PROS1,SDC2
down	Biological Process	GO.0001525	angiogenesis	4	0.0483	ENSP00000260356,ENSP00000356954,ENSP00000370256,ENSP00000478561	CTGF,CYP1B1,FOXC1,THBS1
down	Biological Process	GO.0071363	cellular response to growth factor stimulus	5	0.0487	ENSP00000239938,ENSP00000260356,ENSP00000306245,ENSP00000356954,ENSP00000370256	CTGF,EGR1,FOS,FOXC1,THBS1
down	Cellular Component	GO.0035580	specific granule lumen	7	6.12e-08	ENSP00000221515,ENSP00000231751,ENSP00000236826,ENSP00000262865,ENSP00000296435,ENSP00000348170,ENSP00000362108	BPI,CAMP,HP,LCN2,LTF,MMP8,RETN
down	Cellular Component	GO.0034774	secretory granule lumen	9	9.17e-06	ENSP00000221515,ENSP00000231751,ENSP00000236826,ENSP00000260356,ENSP00000262865,ENSP00000296435,ENSP00000348170,ENSP00000362108,ENSP00000377783	BPI,CAMP,HP,LCN2,LTF,MMP8,PROS1,RETN,THBS1
down	Cellular Component	GO.0005615	extracellular space	13	7.87e-05	ENSP00000221515,ENSP00000231751,ENSP00000236826,ENSP00000260356,ENSP00000295228,ENSP00000296435,ENSP00000296503,ENSP00000348170,ENSP00000356954,ENSP00000362108,ENSP00000377783,ENSP00000385675,ENSP00000477908	CAMP,CCL3,CTGF,HMGB2,HP,IL6,INHBB,LCN2,LTF,MMP8,PROS1,RETN,THBS1
down	Cellular Component	GO.1904724	tertiary granule lumen	4	0.00036	ENSP00000231751,ENSP00000236826,ENSP00000296435,ENSP00000348170	CAMP,HP,LTF,MMP8
down	Cellular Component	GO.0000790	nuclear chromatin	7	0.00042	ENSP00000264834,ENSP00000296503,ENSP00000332194,ENSP00000339566,ENSP00000344504,ENSP00000366413,ENSP00000370256	FOXC1,H1F0,HIST1H1C,HIST2H2AC,HMGB2,KLF1,POU4F1
down	Cellular Component	GO.0000785	chromatin	8	0.00047	ENSP00000264834,ENSP00000296503,ENSP00000329662,ENSP00000332194,ENSP00000339566,ENSP00000344504,ENSP00000366413,ENSP00000370256	FOXC1,H1F0,H1FX,HIST1H1C,HIST2H2AC,HMGB2,KLF1,POU4F1
down	Cellular Component	GO.0032993	protein-DNA complex	5	0.0018	ENSP00000306245,ENSP00000329662,ENSP00000332194,ENSP00000339566,ENSP00000344504	FOS,H1F0,H1FX,HIST1H1C,HIST2H2AC
down	Cellular Component	GO.0000786	nucleosome	4	0.0024	ENSP00000329662,ENSP00000332194,ENSP00000339566,ENSP00000344504	H1F0,H1FX,HIST1H1C,HIST2H2AC
down	Cellular Component	GO.0005576	extracellular region	16	0.0025	ENSP00000221515,ENSP00000231751,ENSP00000236826,ENSP00000260356,ENSP00000262865,ENSP00000295228,ENSP00000296435,ENSP00000296503,ENSP00000339067,ENSP00000348170,ENSP00000356954,ENSP00000362108,ENSP00000377783,ENSP00000385675,ENSP00000468991,ENSP00000477908	BPI,CAMP,CCL3,CTGF,FGFBP3,HMGB2,HP,IL6,INHBB,LCN2,LTF,MMP8,MTRNR2L12,PROS1,RETN,THBS1
down	Cellular Component	GO.0071682	endocytic vesicle lumen	2	0.0109	ENSP00000231751,ENSP00000348170	HP,LTF
down	Cellular Component	GO.0005719	nuclear euchromatin	2	0.0159	ENSP00000339566,ENSP00000344504	H1F0,HIST1H1C
down	Cellular Component	GO.0044433	cytoplasmic vesicle part	10	0.0191	ENSP00000221515,ENSP00000231751,ENSP00000236826,ENSP00000260356,ENSP00000262865,ENSP00000267328,ENSP00000296435,ENSP00000348170,ENSP00000362108,ENSP00000377783	BPI,CAMP,HP,LCN2,LTF,MMP8,PROS1,RAB20,RETN,THBS1
down	Cellular Component	GO.0070013	intracellular organelle lumen	22	0.0224	ENSP00000221515,ENSP00000231751,ENSP00000236826,ENSP00000239938,ENSP00000242480,ENSP00000260356,ENSP00000262865,ENSP00000264834,ENSP00000296435,ENSP00000296503,ENSP00000306245,ENSP00000307046,ENSP00000329662,ENSP00000332194,ENSP00000339566,ENSP00000344504,ENSP00000348170,ENSP00000362108,ENSP00000366413,ENSP00000370256,ENSP00000377783,ENSP00000385675	BPI,CAMP,EGR1,EGR2,FOS,FOXC1,H1F0,H1FX,HIST1H1C,HIST2H2AC,HMGB2,HP,IL6,KLF1,LCN2,LTF,MMP8,POU4F1,PROS1,RETN,SDC2,THBS1
down	Cellular Component	GO.0012505	endomembrane system	19	0.0336	ENSP00000221515,ENSP00000231751,ENSP00000236826,ENSP00000260356,ENSP00000262865,ENSP00000265138,ENSP00000267328,ENSP00000296435,ENSP00000306245,ENSP00000307046,ENSP00000344504,ENSP00000348170,ENSP00000354778,ENSP00000356954,ENSP00000362108,ENSP00000376553,ENSP00000377783,ENSP00000385675,ENSP00000478561	ARRDC3,BPI,CAMP,CNTNAP2,CTGF,CYP1B1,FOS,H1F0,HP,IL6,LCN2,LTF,MMP8,PROS1,RAB20,RETN,SDC2,THBS1,TMEM119
down	Cellular Component	GO.0031410	cytoplasmic vesicle	12	0.0414	ENSP00000221515,ENSP00000231751,ENSP00000236826,ENSP00000260356,ENSP00000262865,ENSP00000265138,ENSP00000267328,ENSP00000296435,ENSP00000348170,ENSP00000354778,ENSP00000362108,ENSP00000377783	ARRDC3,BPI,CAMP,CNTNAP2,HP,LCN2,LTF,MMP8,PROS1,RAB20,RETN,THBS1
up	Cellular Component	GO.0005886	plasma membrane	36	0.0173	ENSP00000243457,ENSP00000247271,ENSP00000262158,ENSP00000265825,ENSP00000278550,ENSP00000290167,ENSP00000297282,ENSP00000303424,ENSP00000307694,ENSP00000312942,ENSP00000313681,ENSP00000326407,ENSP00000326737,ENSP00000349541,ENSP00000356236,ENSP00000356529,ENSP00000357392,ENSP00000361475,ENSP00000361895,ENSP00000364978,ENSP00000366970,ENSP00000373937,ENSP00000375066,ENSP00000380185,ENSP00000398017…	CISH,CLDN9,CLEC1A,DGKK,EFNA1,FFAR2,FSCN3,GPR20,HCAR2,HCAR3,KCNJ2,KCNS1,LY6G6C,MDGA1,MFSD2A,NCS1,OMG,PLEKHG6,PRTG,PTGDR,PTRF,PVRL3,RGS16,S1PR2,SEMA6B,SERPINB2,SEZ6,SLC13A4,SLC2A14,SMAD7,SPHK1,SYT2,TENM4,TNFRSF12A,TNFSF14,WNT4
down	Interpro	IPR005819	Histone H5	3	0.00036	ENSP00000329662,ENSP00000339566,ENSP00000344504	H1F0,H1FX,HIST1H1C
down	Interpro	IPR005818	Linker histone H1/H5, domain H15	3	0.00061	ENSP00000329662,ENSP00000339566,ENSP00000344504	H1F0,H1FX,HIST1H1C
down	Interpro	IPR021849	Early growth response protein	2	0.0032	ENSP00000239938,ENSP00000242480	EGR1,EGR2
down	Interpro	IPR001791	Laminin G domain	3	0.0183	ENSP00000260356,ENSP00000354778,ENSP00000377783	CNTNAP2,PROS1,THBS1
down	Interpro	IPR003585	Neurexin/syndecan/glycophorin C	2	0.0224	ENSP00000307046,ENSP00000354778	CNTNAP2,SDC2
down	Interpro	IPR036390	Winged helix DNA-binding domain superfamily	4	0.0492	ENSP00000329662,ENSP00000339566,ENSP00000344504,ENSP00000370256	FOXC1,H1F0,H1FX,HIST1H1C
up	Interpro	IPR028017	Hydroxycarboxylic acid receptor 2/3	2	0.0179	ENSP00000375066,ENSP00000436714	HCAR2,HCAR3
up	KEGG	HSA-3296197	Hydroxycarboxylic acid-binding receptors	2	0.0268	ENSP00000375066,ENSP00000436714	HCAR2,HCAR3
down	KEGG	hsa05144	Malaria	3	0.0234	ENSP00000260356,ENSP00000307046,ENSP00000385675	IL6,SDC2,THBS1
down	Keyword searches	KW-0964	Secreted	16	0.00056	ENSP00000221515,ENSP00000231751,ENSP00000236826,ENSP00000260356,ENSP00000262865,ENSP00000295228,ENSP00000296435,ENSP00000296503,ENSP00000339067,ENSP00000348170,ENSP00000356954,ENSP00000362108,ENSP00000377783,ENSP00000385675,ENSP00000468991,ENSP00000477908	BPI,CAMP,CCL3,CTGF,FGFBP3,HMGB2,HP,IL6,INHBB,LCN2,LTF,MMP8,MTRNR2L12,PROS1,RETN,THBS1
down	Keyword searches	KW-0164	Citrullination	4	0.0018	ENSP00000329662,ENSP00000332194,ENSP00000339566,ENSP00000344504	H1F0,H1FX,HIST1H1C,HIST2H2AC
down	Keyword searches	KW-0044	Antibiotic	4	0.002	ENSP00000231751,ENSP00000262865,ENSP00000296435,ENSP00000348170	BPI,CAMP,HP,LTF
down	Keyword searches	KW-0238	DNA-binding	15	0.002	ENSP00000231751,ENSP00000239938,ENSP00000242480,ENSP00000264834,ENSP00000296503,ENSP00000306245,ENSP00000329662,ENSP00000332194,ENSP00000339566,ENSP00000344504,ENSP00000354414,ENSP00000366413,ENSP00000370256,ENSP00000392024,ENSP00000418944	EGR1,EGR2,FOS,FOXC1,H1F0,H1FX,HIST1H1C,HIST2H2AC,HMGB2,KLF1,LTF,PEG10,POU4F1,ZNF627,ZNF844
down	Keyword searches	KW-1015	Disulfide bond	20	0.002	ENSP00000221515,ENSP00000231751,ENSP00000236826,ENSP00000260356,ENSP00000262865,ENSP00000295228,ENSP00000296435,ENSP00000296503,ENSP00000296861,ENSP00000339067,ENSP00000348170,ENSP00000354778,ENSP00000356954,ENSP00000362108,ENSP00000377783,ENSP00000385675,ENSP00000390661,ENSP00000409378,ENSP00000474988,ENSP00000477908	BPI,CAMP,CCL3,CHRM4,CLEC2L,CNTNAP2,CTGF,FGFBP3,HMGB2,HP,IL6,INHBB,LCN2,LTF,MMP8,PROS1,RETN,THBS1,TNFRSF21,TPBGL
down	Keyword searches	KW-0358	Heparin-binding	4	0.002	ENSP00000231751,ENSP00000260356,ENSP00000339067,ENSP00000356954	CTGF,FGFBP3,LTF,THBS1
down	Keyword searches	KW-1059	Peters anomaly	2	0.0022	ENSP00000370256,ENSP00000478561	CYP1B1,FOXC1
down	Keyword searches	KW-0732	Signal	18	0.0067	ENSP00000221515,ENSP00000231751,ENSP00000236826,ENSP00000260356,ENSP00000295228,ENSP00000296435,ENSP00000296861,ENSP00000307046,ENSP00000339067,ENSP00000348170,ENSP00000354778,ENSP00000356954,ENSP00000362108,ENSP00000376553,ENSP00000377783,ENSP00000385675,ENSP00000474988,ENSP00000477908	CAMP,CCL3,CNTNAP2,CTGF,FGFBP3,HP,IL6,INHBB,LCN2,LTF,MMP8,PROS1,RETN,SDC2,THBS1,TMEM119,TNFRSF21,TPBGL
down	Keyword searches	KW-0011	Acute phase	2	0.0159	ENSP00000348170,ENSP00000385675	HP,IL6
down	Keyword searches	KW-0410	Iron transport	2	0.0227	ENSP00000231751,ENSP00000362108	LCN2,LTF
down	Keyword searches	KW-0158	Chromosome	5	0.0399	ENSP00000296503,ENSP00000329662,ENSP00000332194,ENSP00000339566,ENSP00000344504	H1F0,H1FX,HIST1H1C,HIST2H2AC,HMGB2
down	Keyword searches	KW-0892	Osteogenesis	2	0.0399	ENSP00000231751,ENSP00000376553	LTF,TMEM119
down	Pfam	PF00538	linker histone H1 and H5 family	3	0.00036	ENSP00000329662,ENSP00000339566,ENSP00000344504	H1F0,H1FX,HIST1H1C
down	Pfam	PF11928	Domain of unknown function (DUF3446)	2	0.0021	ENSP00000239938,ENSP00000242480	EGR1,EGR2
down	Reactome	HSA-211227	Activation of DNA fragmentation factor	3	0.0017	ENSP00000296503,ENSP00000339566,ENSP00000344504	H1F0,HIST1H1C,HMGB2
down	Reactome	HSA-2559583	Cellular Senescence	5	0.0039	ENSP00000306245,ENSP00000332194,ENSP00000339566,ENSP00000344504,ENSP00000385675	FOS,H1F0,HIST1H1C,HIST2H2AC,IL6
down	Reactome	HSA-6803157	Antimicrobial peptides	4	0.004	ENSP00000231751,ENSP00000262865,ENSP00000296435,ENSP00000362108	BPI,CAMP,LCN2,LTF
down	Reactome	HSA-6799990	Metal sequestration by antimicrobial proteins	2	0.0068	ENSP00000231751,ENSP00000362108	LCN2,LTF
down	Reactome	HSA-6798695	Neutrophil degranulation	7	0.0068	ENSP00000221515,ENSP00000231751,ENSP00000236826,ENSP00000262865,ENSP00000296435,ENSP00000348170,ENSP00000362108	BPI,CAMP,HP,LCN2,LTF,MMP8,RETN
down	Reactome	HSA-2559586	DNA Damage/Telomere Stress Induced Senescence	3	0.0144	ENSP00000332194,ENSP00000339566,ENSP00000344504	H1F0,HIST1H1C,HIST2H2AC
down	Reactome	HSA-168249	Innate Immune System	9	0.018	ENSP00000221515,ENSP00000231751,ENSP00000236826,ENSP00000262865,ENSP00000296435,ENSP00000306245,ENSP00000348170,ENSP00000362108,ENSP00000377783	BPI,CAMP,FOS,HP,LCN2,LTF,MMP8,PROS1,RETN
down	Reactome	HSA-8953897	Cellular responses to external stimuli	6	0.0196	ENSP00000306245,ENSP00000307706,ENSP00000332194,ENSP00000339566,ENSP00000344504,ENSP00000385675	FOS,H1F0,HIST1H1C,HIST2H2AC,IL6,MT1E
down	Reactome	HSA-2559584	Formation of Senescence-Associated Heterochromatin Foci (SAHF)	2	0.0196	ENSP00000339566,ENSP00000344504	H1F0,HIST1H1C
down	Reactome	HSA-2559582	Senescence-Associated Secretory Phenotype (SASP)	3	0.0196	ENSP00000306245,ENSP00000332194,ENSP00000385675	FOS,HIST2H2AC,IL6
down	Reactome	HSA-168256	Immune System	12	0.0341	ENSP00000221515,ENSP00000231751,ENSP00000236826,ENSP00000239938,ENSP00000262865,ENSP00000296435,ENSP00000306245,ENSP00000348170,ENSP00000362108,ENSP00000377783,ENSP00000385675,ENSP00000477908	BPI,CAMP,CCL3,EGR1,FOS,HP,IL6,LCN2,LTF,MMP8,PROS1,RETN
down	Reactome	HSA-3000170	Syndecan interactions	2	0.0341	ENSP00000260356,ENSP00000307046	SDC2,THBS1
down	Reactome	HSA-2262752	Cellular responses to stress	5	0.036	ENSP00000306245,ENSP00000332194,ENSP00000339566,ENSP00000344504,ENSP00000385675	FOS,H1F0,HIST1H1C,HIST2H2AC,IL6
down	Reactome	HSA-6785807	Interleukin-4 and Interleukin-13 signaling	3	0.036	ENSP00000306245,ENSP00000362108,ENSP00000385675	FOS,IL6,LCN2
down	SMART	SM00526	Domain in histone families 1 and 5	3	0.00032	ENSP00000329662,ENSP00000339566,ENSP00000344504	H1F0,H1FX,HIST1H1C
down	SMART	SM00294	putative band 4.1 homologues' binding motif	2	0.0145	ENSP00000307046,ENSP00000354778	CNTNAP2,SDC2
