# Supplementary material for: Peripheral blood mononuclear cell transcriptomes reveal an over-representation of down-regulated genes associated with immunity in HIV-exposed uninfected infants
Source: Sci Rep. 2019 Dec 2;9:18124. doi: 10.1038/s41598-019-54083-4 (PMC6889308; doi:10.1038/s41598-019-54083-4)
Supplement: Supplementary file 3 — Supplementary table S4 [file 41598_2019_54083_MOESM3_ESM.xlsx]

## Sheet: Supplementary table S4.csv
module	modSize	bkgrModSize	rank	enrichmentP	BonferoniP	nModGenesInTerm	fracOfBkgrModSize	fracOfBkgrTermSize	bkgrTermSize	termID	termOntology	termName	termDefinition
green	96	90	1	3.75e-62	6.75e-58	36	0.4	0.9	40	GO:0006613	BP	cotranslational protein targeting to membrane	The targeting of proteins to a membrane that occurs during translation. The transport of most secretory proteins, particularly those with more than 100 amino acids, into the endoplasmic reticulum lumen occurs in this manner, as does the import of some proteins into mitochondria.
green	96	90	2	3.75e-62	6.75e-58	36	0.4	0.9	40	GO:0006614	BP	SRP-dependent cotranslational protein targeting to membrane	The targeting of proteins to a membrane that occurs during translation and is dependent upon two key components, the signal-recognition particle (SRP) and the SRP receptor. SRP is a cytosolic particle that transiently binds to the endoplasmic reticulum (ER) signal sequence in a nascent protein, to the large ribosomal unit, and to the SRP receptor in the ER membrane.
green	96	90	3	2.11e-60	3.79e-56	36	0.4	0.857143	42	GO:0045047	BP	protein targeting to ER	The process of directing proteins towards the endoplasmic reticulum (ER) using signals contained within the protein. One common mechanism uses a 16- to 30-residue signal sequence, typically located at the N-terminus of the protein and containing positively charged amino acids followed by a continuous stretch of hydrophobic residues, which directs the ribosome to the ER membrane and initiates tran…
green	96	90	4	1.28e-59	2.3e-55	36	0.4	0.837209	43	GO:0072599	BP	establishment of protein localization to endoplasmic reticulum	The directed movement of a protein to a specific location in the endoplasmic reticulum.
green	96	90	5	3.45e-58	6.2e-54	36	0.4	0.8	45	GO:0000184	BP	nuclear-transcribed mRNA catabolic process, nonsense-mediated decay	The nonsense-mediated decay pathway for nuclear-transcribed mRNAs degrades mRNAs in which an amino-acid codon has changed to a nonsense codon; this prevents the translation of such mRNAs into truncated, and potentially harmful, proteins.
green	96	90	6	6.64e-57	1.19e-52	36	0.4	0.765957	47	GO:0070972	BP	protein localization to endoplasmic reticulum	A process in which a protein is transported to, or maintained in, a location within the endoplasmic reticulum.
green	96	90	7	7.2e-56	1.29e-51	34	0.377778	0.829268	41	GO:0022626	CC	cytosolic ribosome	A ribosome located in the cytosol.
green	96	90	8	3.43e-53	6.17e-49	36	0.4	0.666667	54	GO:0006413	BP	translational initiation	The process preceding formation of the peptide bond between the first two amino acids of a protein. This includes the formation of a complex of the ribosome, mRNA or circRNA, and an initiation complex that contains the first aminoacyl-tRNA.
green	96	90	9	1.43e-50	2.57e-46	34	0.377778	0.68	50	GO:0003735	MF	structural constituent of ribosome	The action of a molecule that contributes to the structural integrity of the ribosome.
green	96	90	10	2.89e-50	5.19e-46	36	0.4	0.590164	61	GO:0000956	BP	nuclear-transcribed mRNA catabolic process	The chemical reactions and pathways resulting in the breakdown of nuclear-transcribed mRNAs in eukaryotic cells.
brown	233	223	1	5.27e-33	9.47e-29	43	0.192825	0.43	100	GO:0051607	BP	defense response to virus	Reactions triggered in response to the presence of a virus that act to protect the cell or organism.
brown	233	223	2	1.7e-32	3.06e-28	47	0.210762	0.370079	127	GO:0009615	BP	response to virus	Any process that results in a change in state or activity of a cell or an organism (in terms of movement, secretion, enzyme production, gene expression, etc.) as a result of a stimulus from a virus.
brown	233	223	3	3.07e-31	5.53e-27	72	0.32287	0.205128	351	GO:0045087	BP	innate immune response	Innate immune responses are defense responses mediated by germline encoded components that directly recognize components of potential pathogens.
brown	233	223	4	1.41e-28	2.54e-24	93	0.41704	0.144635	643	GO:0006952	BP	defense response	Reactions, triggered in response to the presence of a foreign body or the occurrence of an injury, which result in restriction of damage to the organism attacked or prevention/recovery from the infection caused by the attack.
brown	233	223	5	1.76e-28	3.16e-24	107	0.479821	0.126478	846	GO:0006955	BP	immune response	Any immune system process that functions in the calibrated response of an organism to a potential internal or invasive threat.
brown	233	223	6	1.31e-25	2.36e-21	25	0.112108	0.657895	38	GO:0060337	BP	type I interferon signaling pathway	A series of molecular signals initiated by the binding of a type I interferon to a receptor on the surface of a cell, and ending with regulation of a downstream cellular process, e.g. transcription. Type I interferons include the interferon-alpha, beta, delta, episilon, zeta, kappa, tau, and omega gene families.
brown	233	223	7	1.31e-25	2.36e-21	25	0.112108	0.657895	38	GO:0071357	BP	cellular response to type I interferon	Any process that results in a change in state or activity of a cell (in terms of movement, secretion, enzyme production, gene expression, etc.) as a result of a type I interferon stimulus. Type I interferons include the interferon-alpha, beta, delta, episilon, zeta, kappa, tau, and omega gene families.
brown	233	223	8	3.52e-25	6.34e-21	25	0.112108	0.641026	39	GO:0034340	BP	response to type I interferon	Any process that results in a change in state or activity of a cell or an organism (in terms of movement, secretion, enzyme production, gene expression, etc.) as a result of a type I interferon stimulus. Type I interferons include the interferon-alpha, beta, delta, episilon, zeta, kappa, tau, and omega gene families.
brown	233	223	9	1.94e-24	3.49e-20	119	0.533632	0.104386	1140	GO:0002376	BP	immune system process	Any process involved in the development or functioning of the immune system, an organismal system for calibrated responses to potential internal or invasive threats.
brown	233	223	10	1e-22	1.8e-18	64	0.286996	0.170213	376	GO:0043207	BP	response to external biotic stimulus	Any process that results in a change in state or activity of a cell or an organism (in terms of movement, secretion, enzyme production, gene expression, etc.) as a result of an external biotic stimulus, an external stimulus caused by, or produced by living things.
greenyellow	42	40	1	5.34e-20	9.61e-16	15	0.375	0.254237	59	GO:0071347	BP	cellular response to interleukin-1	Any process that results in a change in state or activity of a cell (in terms of movement, secretion, enzyme production, gene expression, etc.) as a result of an interleukin-1 stimulus.
greenyellow	42	40	2	2.7e-19	4.86e-15	15	0.375	0.230769	65	GO:0070555	BP	response to interleukin-1	Any process that results in a change in state or activity of a cell or an organism (in terms of movement, secretion, enzyme production, gene expression, etc.) as a result of an interleukin-1 stimulus.
greenyellow	42	40	3	1.56e-17	2.81e-13	23	0.575	0.0682493	337	GO:0006954	BP	inflammatory response	The immediate defensive reaction (by vertebrate tissue) to infection or injury caused by chemical or physical agents. The process is characterized by local vasodilation, extravasation of plasma into intercellular spaces and accumulation of white blood cells and macrophages.
greenyellow	42	40	4	8.53e-16	1.53e-11	14	0.35	0.164706	85	GO:0005125	MF	cytokine activity	Functions to control the survival, growth, differentiation and effector function of tissues and cells.
greenyellow	42	40	5	3.11e-15	5.59e-11	23	0.575	0.0538642	427	GO:0071345	BP	cellular response to cytokine stimulus	Any process that results in a change in state or activity of a cell (in terms of movement, secretion, enzyme production, gene expression, etc.) as a result of a cytokine stimulus.
greenyellow	42	40	6	1.41e-14	2.54e-10	14	0.35	0.135922	103	GO:0071356	BP	cellular response to tumor necrosis factor	Any process that results in a change in state or activity of a cell (in terms of movement, secretion, enzyme production, gene expression, etc.) as a result of a tumor necrosis factor stimulus.
greenyellow	42	40	7	1.56e-14	2.8e-10	26	0.65	0.0404355	643	GO:0006952	BP	defense response	Reactions, triggered in response to the presence of a foreign body or the occurrence of an injury, which result in restriction of damage to the organism attacked or prevention/recovery from the infection caused by the attack.
greenyellow	42	40	8	1.87e-14	3.35e-10	14	0.35	0.133333	105	GO:0071222	BP	cellular response to lipopolysaccharide	Any process that results in a change in state or activity of a cell (in terms of movement, secretion, enzyme production, gene expression, etc.) as a result of a lipopolysaccharide stimulus; lipopolysaccharide is a major component of the cell wall of gram-negative bacteria.
greenyellow	42	40	9	2.8e-14	5.03e-10	14	0.35	0.12963	108	GO:0071219	BP	cellular response to molecule of bacterial origin	Any process that results in a change in state or activity of a cell (in terms of movement, secretion, enzyme production, gene expression, etc.) as a result of a stimulus by molecules of bacterial origin such as peptides derived from bacterial flagellin.
greenyellow	42	40	10	2.81e-14	5.06e-10	23	0.575	0.0487288	472	GO:0034097	BP	response to cytokine	Any process that results in a change in state or activity of a cell or an organism (in terms of movement, secretion, enzyme production, gene expression, etc.) as a result of a cytokine stimulus.
black	110	108	1	1.51e-11	2.72e-07	72	0.666667	0.0408395	1763	GO:0005634	CC	nucleus	A membrane-bounded organelle of eukaryotic cells in which chromosomes are housed and replicated. In most cells, the nucleus contains all of the cell's chromosomes except the organellar chromosomes, and is the site of RNA synthesis and processing. In some species, or in specialized cell types, RNA metabolism or DNA replication may be absent.
black	110	108	2	1.82e-10	3.27e-06	34	0.314815	0.0696721	488	GO:0000981	MF	DNA-binding transcription factor activity, RNA polymerase II-specific	A protein or a member of a complex that interacts selectively and non-covalently with a specific DNA sequence (sometimes referred to as a motif) within the regulatory region of a RNA polymerase II-transcribed gene to modulate transcription. Regulatory regions include promoters (proximal and distal) and enhancers. Genes are transcriptional units.
black	110	108	3	7.88e-10	1.42e-05	34	0.314815	0.0660194	515	GO:0003700	MF	DNA-binding transcription factor activity	A protein or a member of a complex that interacts selectively and non-covalently with a specific DNA sequence (sometimes referred to as a motif) within the regulatory region of a gene to modulate transcription. Regulatory regions include promoters (proximal and distal) and enhancers. Genes are transcriptional units, and include bacterial operons.
black	110	108	4	1.11e-09	1.99e-05	54	0.5	0.0459184	1176	GO:0016070	BP	RNA metabolic process	The cellular chemical reactions and pathways involving RNA, ribonucleic acid, one of the two main type of nucleic acid, consisting of a long, unbranched macromolecule formed from ribonucleotides joined in 3',5'-phosphodiester linkage.
black	110	108	5	2.96e-09	5.33e-05	39	0.361111	0.0564399	691	GO:0003677	MF	DNA binding	Any molecular function by which a gene product interacts selectively and non-covalently with DNA (deoxyribonucleic acid).
purple	62	58	1	3.31e-09	5.95e-05	34	0.586207	0.0298246	1140	GO:0002376	BP	immune system process	Any process involved in the development or functioning of the immune system, an organismal system for calibrated responses to potential internal or invasive threats.
black	110	108	6	4.96e-09	8.93e-05	41	0.37963	0.053455	767	GO:0006366	BP	transcription by RNA polymerase II	The synthesis of RNA from a DNA template by RNA polymerase II, originating at an RNA polymerase II promoter. Includes transcription of messenger RNA (mRNA) and certain small nuclear RNAs (snRNAs).
purple	62	58	2	1.14e-08	0.000205266	16	0.275862	0.063745	251	GO:0043299	BP	leukocyte degranulation	The regulated exocytosis of secretory granules by a leukocyte.
black	110	108	7	1.56e-08	0.000280048	47	0.435185	0.0469062	1002	GO:0032774	BP	RNA biosynthetic process	The chemical reactions and pathways resulting in the formation of RNA, ribonucleic acid, one of the two main type of nucleic acid, consisting of a long, unbranched macromolecule formed from ribonucleotides joined in 3',5'-phosphodiester linkage. Includes polymerization of ribonucleotide monomers. Refers not only to transcription but also to e.g. viral RNA replication.
purple	62	58	3	1.92e-08	0.000344862	24	0.413793	0.038961	616	GO:0046903	BP	secretion	The controlled release of a substance by a cell or a tissue.
black	110	108	8	1.99e-08	0.000357442	46	0.425926	0.0472279	974	GO:1903506	BP	regulation of nucleic acid-templated transcription	NA
black	110	108	9	2.18e-08	0.000391873	59	0.546296	0.0401907	1468	GO:0006139	BP	nucleobase-containing compound metabolic process	Any cellular metabolic process involving nucleobases, nucleosides, nucleotides and nucleic acids.
black	110	108	10	2.2e-08	0.000395117	46	0.425926	0.0470829	977	GO:2001141	BP	regulation of RNA biosynthetic process	Any process that modulates the frequency, rate or extent of RNA biosynthetic process.
purple	62	58	4	2.99e-08	0.000538397	15	0.258621	0.0646552	232	GO:0043312	BP	neutrophil degranulation	The regulated exocytosis of secretory granules containing preformed mediators such as proteases, lipases, and inflammatory mediators by a neutrophil.
purple	62	58	5	3.36e-08	0.000604662	15	0.258621	0.0641026	234	GO:0002283	BP	neutrophil activation involved in immune response	The change in morphology and behavior of a neutrophil resulting from exposure to a cytokine, chemokine, cellular ligand, or soluble factor, leading to the initiation or perpetuation of an immune response.
purple	62	58	6	3.99e-08	0.000718086	15	0.258621	0.0632911	237	GO:0002446	BP	neutrophil mediated immunity	Any process involved in the carrying out of an immune response by a neutrophil.
purple	62	58	7	4.6e-08	0.00082797	17	0.293103	0.0537975	316	GO:0002366	BP	leukocyte activation involved in immune response	A change in morphology and behavior of a leukocyte resulting from exposure to a specific antigen, mitogen, cytokine, cellular ligand, or soluble factor, leading to the initiation or perpetuation of an immune response.
purple	62	58	8	4.73e-08	0.000850602	15	0.258621	0.0625	240	GO:0042119	BP	neutrophil activation	The change in morphology and behavior of a neutrophil resulting from exposure to a cytokine, chemokine, cellular ligand, or soluble factor.
purple	62	58	9	4.83e-08	0.000867779	17	0.293103	0.0536278	317	GO:0002263	BP	cell activation involved in immune response	A change in the morphology or behavior of a cell resulting from exposure to an activating factor such as a cellular or soluble ligand, leading to the initiation or perpetuation of an immune response.
purple	62	58	10	1.17e-07	0.00210728	27	0.465517	0.0319149	846	GO:0006955	BP	immune response	Any immune system process that functions in the calibrated response of an organism to a potential internal or invasive threat.
